# Supplementary material for: ﻿The genus Inversotyphlus Strasser, 1962, stat. nov. and Inversotyphlusammirandus sp. nov., a new bizarre, highly modified troglobiotic millipede (Diplopoda, Julida, Julidae) from Albania, Balkan Peninsula
Source: Zookeys. 2023 Nov 14;1184:65–80. doi: 10.3897/zookeys.1184.113498 (PMC10663949; doi:10.3897/zookeys.1184.113498)
Supplement: XML Treatment for Inversotyphlus [file zookeys.1184.113498-treatment1.xml]

<!DOCTYPE tp:taxon-treatment
  PUBLIC "-//TaxonX//DTD Taxonomic Treatment Publishing DTD v0 20100105//EN" "tax-treatment-NSO.dtd">
<tp:taxon-treatment xmlns:tp="http://www.plazi.org/taxpub"><tp:treatment-meta><kwd-group><label>Taxon classification</label><kwd>
                <named-content content-type="kingdom">Animalia</named-content>
              </kwd><kwd>
                <named-content content-type="order">Julida</named-content>
              </kwd><kwd>
                <named-content content-type="family">Julidae</named-content>
              </kwd></kwd-group><mixed-citation publication-type="journal"><person-group><name><surname>Antić</surname><given-names>Dragan</given-names></name><name><surname>Akkari</surname><given-names>Nesrine</given-names></name></person-group><article-title>﻿The genus <italic><tp:taxon-name><tp:taxon-name-part taxon-name-part-type="genus" reg="Inversotyphlus">Inversotyphlus</tp:taxon-name-part></tp:taxon-name></italic> Strasser, 1962, stat. nov. and <italic><tp:taxon-name><tp:taxon-name-part taxon-name-part-type="genus" reg="Inversotyphlus">Inversotyphlus</tp:taxon-name-part><tp:taxon-name-part taxon-name-part-type="species" reg="ammirandus">ammirandus</tp:taxon-name-part></tp:taxon-name></italic> sp. nov., a new bizarre, highly modified troglobiotic millipede (<tp:taxon-name><tp:taxon-name-part taxon-name-part-type="class">Diplopoda</tp:taxon-name-part></tp:taxon-name>, <tp:taxon-name><tp:taxon-name-part taxon-name-part-type="order">Julida</tp:taxon-name-part></tp:taxon-name>, <tp:taxon-name><tp:taxon-name-part taxon-name-part-type="family">Julidae</tp:taxon-name-part></tp:taxon-name>) from Albania, Balkan Peninsula</article-title><source>Zookeys</source><day>14</day><month>11</month><year>2023</year><volume>1184</volume><fpage>65</fpage><lpage>80</lpage><pub-id pub-id-type="doi">10.3897/zookeys.1184.113498</pub-id></mixed-citation></tp:treatment-meta><tp:nomenclature><label>﻿Genus</label><tp:taxon-name>
              <object-id xmlns:xlink="http://www.w3.org/1999/xlink" content-type="arpha" xlink:type="simple">1859161C-423C-5E33-BAD4-6F9B7F2EFEC4</object-id>
              <tp:taxon-name-part taxon-name-part-type="genus" reg="Inversotyphlus">Inversotyphlus</tp:taxon-name-part>
            </tp:taxon-name><tp:taxon-authority>Strasser, 1962</tp:taxon-authority><tp:taxon-status xmlns:xlink="http://www.w3.org/1999/xlink" xlink:type="simple">stat. nov.</tp:taxon-status><tp:nomenclature-citation-list><tp:nomenclature-citation><tp:taxon-name>
                  <tp:taxon-name-part taxon-name-part-type="genus" reg="Inversotyphlus">Inversotyphlus</tp:taxon-name-part>
                </tp:taxon-name><comment>Strasser, 1962: 45 (as subgenus of <tp:taxon-name><tp:taxon-name-part taxon-name-part-type="genus" reg="Typhloiulus">Typhloiulus</tp:taxon-name-part></tp:taxon-name> Latzel, 1884).</comment></tp:nomenclature-citation><tp:nomenclature-citation><tp:taxon-name>
                  <tp:taxon-name-part taxon-name-part-type="genus" reg="Attemsotyphlus">Attemsotyphlus</tp:taxon-name-part>
                </tp:taxon-name><comment>Strasser, 1962: 47 (as subgenus of <tp:taxon-name><tp:taxon-name-part taxon-name-part-type="genus" reg="Typhloiulus">Typhloiulus</tp:taxon-name-part></tp:taxon-name> Latzel, 1884; type species <tp:taxon-name><tp:taxon-name-part taxon-name-part-type="genus" reg="Typhloiulus">Typhloiulus</tp:taxon-name-part><tp:taxon-name-part taxon-name-part-type="species" reg="edentulus">edentulus</tp:taxon-name-part></tp:taxon-name> Attems, 1951 by monotypy); syn. nov.</comment></tp:nomenclature-citation></tp:nomenclature-citation-list></tp:nomenclature><tp:treatment-sec sec-type="type species" id="SECID0EBEAE"><title>Type species.</title><p><italic><tp:taxon-name><tp:taxon-name-part taxon-name-part-type="genus" reg="Typhloiulus">Typhloiulus</tp:taxon-name-part><tp:taxon-name-part taxon-name-part-type="species" reg="lobifer">lobifer</tp:taxon-name-part></tp:taxon-name></italic> Attems, 1951 by monotypy.</p></tp:treatment-sec><tp:treatment-sec sec-type="diagnosis" id="SECID0ESEAE"><title>Diagnosis.</title><p>Blind and mostly depigmented species of the julid tribe <tp:taxon-name><tp:taxon-name-part taxon-name-part-type="tribe">Typhloiulini</tp:taxon-name-part></tp:taxon-name>, with a pair of frontal setae, promere with flagellum, mesomere free, opisthomere slender. Differs from other members of the tribe <tp:taxon-name><tp:taxon-name-part taxon-name-part-type="tribe">Typhloiulini</tp:taxon-name-part></tp:taxon-name> in the absence of an opisthomesomeral lamella, the presence of an opisthomeral velum ending with a thin process carrying a few fimbriae, presence of a poorly developed but noticeable anterior lamella of the opisthomere, and the simple, more or less blunt apex of the solenomere in combination of a hook-shaped leg-pair 1 and a slender penis with two long distal lobes.</p><sec sec-type="Included species" id="SECID0ECFAE"><title>Included species</title><p><italic><tp:taxon-name><tp:taxon-name-part taxon-name-part-type="genus" reg="Inversotyphlus">Inversotyphlus</tp:taxon-name-part><tp:taxon-name-part taxon-name-part-type="species" reg="clavatus">clavatus</tp:taxon-name-part></tp:taxon-name></italic> (Antić, 2018), comb. nov. (ex <italic><tp:taxon-name><tp:taxon-name-part taxon-name-part-type="genus" reg="Typhloiulus">Typhloiulus</tp:taxon-name-part></tp:taxon-name></italic>).</p><p><italic><tp:taxon-name><tp:taxon-name-part taxon-name-part-type="genus" reg="Inversotyphlus">Inversotyphlus</tp:taxon-name-part><tp:taxon-name-part taxon-name-part-type="species" reg="edentulus">edentulus</tp:taxon-name-part></tp:taxon-name></italic> (Attems, 1951), comb. nov. (ex <tp:taxon-name><tp:taxon-name-part taxon-name-part-type="genus" reg="Typhloiulus">Typhloiulus</tp:taxon-name-part> (<tp:taxon-name-part taxon-name-part-type="subgenus" reg="Attemsotyphlus">Attemsotyphlus</tp:taxon-name-part>)</tp:taxon-name>).</p><p><italic><tp:taxon-name><tp:taxon-name-part taxon-name-part-type="genus" reg="Inversotyphlus">Inversotyphlus</tp:taxon-name-part><tp:taxon-name-part taxon-name-part-type="species" reg="gellianae">gellianae</tp:taxon-name-part></tp:taxon-name></italic> (Makarov &amp; Rađa, 2006), comb. nov. (ex <italic><tp:taxon-name><tp:taxon-name-part taxon-name-part-type="genus" reg="Typhloiulus">Typhloiulus</tp:taxon-name-part></tp:taxon-name></italic>).</p><p><italic><tp:taxon-name><tp:taxon-name-part taxon-name-part-type="genus" reg="Inversotyphlus">Inversotyphlus</tp:taxon-name-part><tp:taxon-name-part taxon-name-part-type="species" reg="gracilis">gracilis</tp:taxon-name-part></tp:taxon-name></italic> (Antić, 2018), comb. nov. (ex <italic><tp:taxon-name><tp:taxon-name-part taxon-name-part-type="genus" reg="Typhloiulus">Typhloiulus</tp:taxon-name-part></tp:taxon-name></italic>).</p><p><italic><tp:taxon-name><tp:taxon-name-part taxon-name-part-type="genus" reg="Inversotyphlus">Inversotyphlus</tp:taxon-name-part><tp:taxon-name-part taxon-name-part-type="species" reg="lobifer">lobifer</tp:taxon-name-part></tp:taxon-name></italic> (Attems, 1951), comb. nov. (ex <italic><tp:taxon-name><tp:taxon-name-part taxon-name-part-type="genus" reg="Typhloiulus">Typhloiulus</tp:taxon-name-part></tp:taxon-name></italic>).</p><p><italic><tp:taxon-name><tp:taxon-name-part taxon-name-part-type="genus" reg="Inversotyphlus">Inversotyphlus</tp:taxon-name-part><tp:taxon-name-part taxon-name-part-type="species" reg="opisthonodus">opisthonodus</tp:taxon-name-part></tp:taxon-name></italic> (Antić, 2018), comb. nov. (ex <italic><tp:taxon-name><tp:taxon-name-part taxon-name-part-type="genus" reg="Typhloiulus">Typhloiulus</tp:taxon-name-part></tp:taxon-name></italic>).</p></sec><sec sec-type="New species" id="SECID0ECJAE"><title>New species</title></sec></tp:treatment-sec></tp:taxon-treatment>
