# Supplementary material for: ﻿The genus Inversotyphlus Strasser, 1962, stat. nov. and Inversotyphlusammirandus sp. nov., a new bizarre, highly modified troglobiotic millipede (Diplopoda, Julida, Julidae) from Albania, Balkan Peninsula
Source: Zookeys. 2023 Nov 14;1184:65–80. doi: 10.3897/zookeys.1184.113498 (PMC10663949; doi:10.3897/zookeys.1184.113498)
Supplement: XML Treatment for Inversotyphlus ammirandus [file zookeys.1184.113498-treatment2.xml]

<!DOCTYPE tp:taxon-treatment
  PUBLIC "-//TaxonX//DTD Taxonomic Treatment Publishing DTD v0 20100105//EN" "tax-treatment-NSO.dtd">
<tp:taxon-treatment xmlns:tp="http://www.plazi.org/taxpub"><tp:treatment-meta><kwd-group><label>Taxon classification</label><kwd>
                <named-content content-type="kingdom">Animalia</named-content>
              </kwd><kwd>
                <named-content content-type="order">Julida</named-content>
              </kwd><kwd>
                <named-content content-type="family">Julidae</named-content>
              </kwd></kwd-group><mixed-citation publication-type="journal"><person-group><name><surname>Antić</surname><given-names>Dragan</given-names></name><name><surname>Akkari</surname><given-names>Nesrine</given-names></name></person-group><article-title>﻿The genus <italic><tp:taxon-name><tp:taxon-name-part taxon-name-part-type="genus" reg="Inversotyphlus">Inversotyphlus</tp:taxon-name-part></tp:taxon-name></italic> Strasser, 1962, stat. nov. and <italic><tp:taxon-name><tp:taxon-name-part taxon-name-part-type="genus" reg="Inversotyphlus">Inversotyphlus</tp:taxon-name-part><tp:taxon-name-part taxon-name-part-type="species" reg="ammirandus">ammirandus</tp:taxon-name-part></tp:taxon-name></italic> sp. nov., a new bizarre, highly modified troglobiotic millipede (<tp:taxon-name><tp:taxon-name-part taxon-name-part-type="class">Diplopoda</tp:taxon-name-part></tp:taxon-name>, <tp:taxon-name><tp:taxon-name-part taxon-name-part-type="order">Julida</tp:taxon-name-part></tp:taxon-name>, <tp:taxon-name><tp:taxon-name-part taxon-name-part-type="family">Julidae</tp:taxon-name-part></tp:taxon-name>) from Albania, Balkan Peninsula</article-title><source>Zookeys</source><day>14</day><month>11</month><year>2023</year><volume>1184</volume><fpage>65</fpage><lpage>80</lpage><pub-id pub-id-type="doi">10.3897/zookeys.1184.113498</pub-id></mixed-citation></tp:treatment-meta><tp:nomenclature><label>﻿</label><tp:taxon-name>
              <object-id xmlns:xlink="http://www.w3.org/1999/xlink" content-type="arpha" xlink:type="simple">92000BE4-0751-58B5-BAD8-88FBEC86BD8C</object-id>
              <tp:taxon-name-part taxon-name-part-type="genus" reg="Inversotyphlus">Inversotyphlus</tp:taxon-name-part>
              <tp:taxon-name-part taxon-name-part-type="species" reg="ammirandus">ammirandus</tp:taxon-name-part>
              <object-id xmlns:xlink="http://www.w3.org/1999/xlink" content-type="zoobank" xlink:type="simple">https://zoobank.org/BCE36811-7013-4F70-B8DB-4CED5E055FD2</object-id>
            </tp:taxon-name><tp:taxon-status xmlns:xlink="http://www.w3.org/1999/xlink" xlink:type="simple">sp. nov.</tp:taxon-status><xref ref-type="fig" rid="F1">Figs 1</xref><xref ref-type="fig" rid="F2">, 2</xref><xref ref-type="fig" rid="F3">, 3</xref><xref ref-type="fig" rid="F4">, 4</xref><xref ref-type="fig" rid="F5">, 5</xref><xref ref-type="fig" rid="F6">, 6A</xref></tp:nomenclature><tp:treatment-sec sec-type="diagnosis" id="SECID0EHLAE"><title>Diagnosis.</title><p>The new species is distinguished from all congeners and other members of <tp:taxon-name><tp:taxon-name-part taxon-name-part-type="tribe">Typhloiulini</tp:taxon-name-part></tp:taxon-name> by its highly modified head, which is characterised by having two labral lobes with a wide incision between to accommodate the lingual palps, a unique gnathochilarium that is distally very wide, bearing a distolateral bundle of long setae on the stipites and distal (anterior) rows of long setae on both the stipites and lamellae linguales (such structures are absent in all congeners). In addition, the body rings are strongly vaulted and bear very long metazonal setae; the tarsal claws are very long.</p><p>Concerning the gonopods, the new species is characterised by a slightly higher mesomere compared to the promere (vs mesomere lower than promere in <italic><tp:taxon-name><tp:taxon-name-part taxon-name-part-type="genus" reg="Inversotyphlus">I.</tp:taxon-name-part><tp:taxon-name-part taxon-name-part-type="species" reg="opisthonodus">opisthonodus</tp:taxon-name-part></tp:taxon-name></italic> comb. nov. and <italic><tp:taxon-name><tp:taxon-name-part taxon-name-part-type="genus" reg="Inversotyphlus">I.</tp:taxon-name-part><tp:taxon-name-part taxon-name-part-type="species" reg="gracilis">gracilis</tp:taxon-name-part></tp:taxon-name></italic> comb. nov., or mesomere much higher than promere in <italic><tp:taxon-name><tp:taxon-name-part taxon-name-part-type="genus" reg="Inversotyphlus">I.</tp:taxon-name-part><tp:taxon-name-part taxon-name-part-type="species" reg="lobifer">lobifer</tp:taxon-name-part></tp:taxon-name></italic> comb. nov. and <italic><tp:taxon-name><tp:taxon-name-part taxon-name-part-type="genus" reg="Inversotyphlus">I.</tp:taxon-name-part><tp:taxon-name-part taxon-name-part-type="species" reg="clavatus">clavatus</tp:taxon-name-part></tp:taxon-name></italic> comb. nov., or mesomere and promere of equal height in <italic><tp:taxon-name><tp:taxon-name-part taxon-name-part-type="genus" reg="Inversotyphlus">I.</tp:taxon-name-part><tp:taxon-name-part taxon-name-part-type="species" reg="edentulus">edentulus</tp:taxon-name-part></tp:taxon-name></italic> comb. nov.). Except in the new species, a mesomere slightly higher than the promere is found only in <italic><tp:taxon-name><tp:taxon-name-part taxon-name-part-type="genus" reg="Inversotyphlus">I.</tp:taxon-name-part><tp:taxon-name-part taxon-name-part-type="species" reg="gellianae">gellianae</tp:taxon-name-part></tp:taxon-name></italic> comb. nov., but <italic><tp:taxon-name><tp:taxon-name-part taxon-name-part-type="genus" reg="Inversotyphlus">I.</tp:taxon-name-part><tp:taxon-name-part taxon-name-part-type="species" reg="ammirandus">ammirandus</tp:taxon-name-part></tp:taxon-name></italic> sp. nov. differs from this and all other members of <italic><tp:taxon-name><tp:taxon-name-part taxon-name-part-type="genus" reg="Inversotyphlus">Inversotyphlus</tp:taxon-name-part></tp:taxon-name></italic> stat. nov. in the presence of a spoon-shaped mesomere. Further differences in the gonopods can be seen in Fig. <xref ref-type="fig" rid="F6">6</xref>.</p></tp:treatment-sec><tp:treatment-sec sec-type="Name" id="SECID0EMOAE"><title>Name.</title><p>From the Latin <italic>ammirandus</italic> (= wonderful, admirable, astonishing, remarkable, extraordinary), reflecting the impressive appearance of this bizarre creature. Moreover, this species name is dedicated to all speleologists and speleobiologists around the world who risk their lives exploring deep caves, which makes them admirable too. Adjective in masculine gender.</p></tp:treatment-sec><tp:treatment-sec sec-type="material" id="SECID0EUOAE"><title>Material examined.</title><p><bold><italic>Holotype</italic></bold> ♂ (<named-content xmlns:xlink="http://www.w3.org/1999/xlink" content-type="dwc:institutional_code" xlink:title="Naturhistorisches Museum Wien" xlink:href="http://grbio.org/institution/naturhistorisches-museum-wien-0" xlink:type="simple">NHMW</named-content> MY10380), Albania, Shkodër County, Malësi e Madhe Municipality, Bogë village, Prokletije Mountain range, Radohimës (Radohinës) mountain group, Cave Ru, –460 m, 8 September 2013, T. Čuković leg.</p></tp:treatment-sec><tp:treatment-sec sec-type="description" id="SECID0EDPAE"><title>Description.</title><p><bold><italic>Number of body rings and size</italic></bold>: 30 mm long, vertical diameter of largest body ring 1.5 mm, body with 36 podous rings + 1 apodous ring + telson.</p><p><bold><italic>Colouration</italic></bold>: after a decade in ethanol, generally greyish brown (Fig. <xref ref-type="fig" rid="F1">1</xref>). Anterior part of body and telson rather yellowish brown (Fig. <xref ref-type="fig" rid="F1">1A, B</xref>). Antennae and forehead yellowish; legs brownish. Metazonae with dark-brown posterior rings.</p><p><bold><italic>Head</italic></bold>: highly modified (Figs <xref ref-type="fig" rid="F2">2</xref>, <xref ref-type="fig" rid="F3">3</xref>), without ommatidia, with a pair of frontal setae (Fig. <xref ref-type="fig" rid="F2">2A, E</xref>; both fallen off). Labrum considerably shorter than gnathochilarium, with two rounded lobes with a wide inscision between lobes to accomodate lingual palps; no labral teeth; 3+3 short labral and 5+5 long supralabral setae (Figs <xref ref-type="fig" rid="F2">2</xref>, <xref ref-type="fig" rid="F3">3B</xref>). Gnathochilarium (Fig. <xref ref-type="fig" rid="F3">3A</xref>) subtrapezoidal, with a very wide distal part; stipites strongly developed, with rounded distolateral margins and characteristic long distal setae in a transverse row and distolateral bundles; lamellae linguales rectangular, with a transverse row of long distal setae, a group of somewhat shorter proximal setae, and a longitudinal row of lateral setae, lingual palps directed dorsad; promentum very short, deltoid. Mandibles (Figs <xref ref-type="fig" rid="F2">2A–F</xref>, <xref ref-type="fig" rid="F3">3B–D</xref>) highly modified, dorsoventrally strongly flattened, external (<bold><abbrev xmlns:xlink="http://www.w3.org/1999/xlink" xlink:title="external tooth" id="ABBRID0EFRAE" xlink:type="simple">et</abbrev></bold>) and internal tooth (<bold><abbrev xmlns:xlink="http://www.w3.org/1999/xlink" xlink:title="internal tooth" id="ABBRID0EKRAE" xlink:type="simple">it</abbrev></bold>) reduced, four pectinate lamellae (<abbrev xmlns:xlink="http://www.w3.org/1999/xlink" xlink:title="pectinate lamellae" id="ABBRID0EORAE" xlink:type="simple">pl</abbrev>) hypetrophied, with very long outher pectinate teeth, molar plate (<bold><abbrev xmlns:xlink="http://www.w3.org/1999/xlink" xlink:title="molar plate" id="ABBRID0EURAE" xlink:type="simple">mp</abbrev></bold>) reduced. Antennae 2.30 mm long, their length ca 150% of vertical diameter of widest body ring. Length of antennomeres I–VIII (in mm): 0.17 (I), 0.57 (II), 0.40 (III), 0.35 (IV), 0.43 (V), 0.27 (VI), 0.07 (VII) and 0.04 (VIII). Length/width ratio of antennomeres I–VII: 1 (I), 2.8 (II), 2 (III), 2 (IV), 1.7 (V), 1 (VI) and 0.5 (VII). Antennomere I with a few very long anterior setae (Figs <xref ref-type="fig" rid="F2">2E</xref>, <xref ref-type="fig" rid="F3">3B</xref>); antennomeres V and VI each with a terminal corolla of large sensilla basiconica bacilliformia; antennomere VII with a terminal corolla of small sensilla basiconica bacilliformia.</p><p><bold><italic>Body rings</italic></bold>: body in general moniliform (Fig. <xref ref-type="fig" rid="F1">1A</xref>). Metazonae strongly vaulted compared to prozonae (Fig. <xref ref-type="fig" rid="F1">1A, C, E, F</xref>). Entire metazonal area with longitudinal striations, striae more numerous and denser below ozopore and rarer and less conspicuous above ozopore (Fig. <xref ref-type="fig" rid="F1">1E</xref>). Length of metazonal setae ca 45% of vertical diameter of rings, ca 40 per ring (Fig. <xref ref-type="fig" rid="F1">1E, F</xref>). Posterior margin of metazona thickened dorsolaterally (Fig. <xref ref-type="fig" rid="F1">1F</xref>). Ozopores behind pro-metazonal suture at ca ½ of metazonal length (Fig. <xref ref-type="fig" rid="F1">1F</xref>).</p><p><bold><italic>Pleurotergum 7</italic></bold>: ventral margin with very low, poorly developed lobe (Fig. <xref ref-type="fig" rid="F1">1C, D</xref>).</p><p><bold><italic>Telson</italic></bold>: pre-anal ring densely setose, with a short, acuminate epiproct (Fig. <xref ref-type="fig" rid="F1">1G, H</xref>). Paraprocts rounded, each with ca 30–35 long setae over entire surface. Hypoproct in form of symetrical subtriangle, covered with ca 15 long setae, without any modifications.</p><p><bold><italic>Legs</italic></bold>: leg-pair 1 modified, hook-shaped, with three complete podomeres; coxa with one seta; prefemur with five setae; femur, postfemur, and tibiotarsus coalesced, with indications of segmentation; femur with two or three setae; postfemur with one seta; tibiotarsal part with a small distal lobe and four setae; tip slightly tuberculate (Figs <xref ref-type="fig" rid="F1">1C</xref>, <xref ref-type="fig" rid="F4">4A, B</xref>, <xref ref-type="fig" rid="F5">5A, B</xref>). Anterior walking legs with an adhesive pad on tibia (Fig. <xref ref-type="fig" rid="F4">4C, E</xref>), most pronounced in leg-pair 2 (Fig. <xref ref-type="fig" rid="F4">4C</xref>), gradually disappearing in posterior direction, completely disappearing around mid-body (Fig. <xref ref-type="fig" rid="F4">4F</xref>). Length of mid-body legs ca 1.45 times as long as mid-body vertical diameter; tarsus ca 2 times as long as tibia with very long, spinelike ventral seta; apical claws strongly developed, very long, ca 60% of tarsus length (Fig. <xref ref-type="fig" rid="F4">4F</xref>); no accesory claw.</p><fig id="F4" position="float" orientation="portrait"><object-id xmlns:xlink="http://www.w3.org/1999/xlink" content-type="doi" xlink:type="simple">10.3897/zookeys.1184.113498.figure4</object-id><object-id xmlns:xlink="http://www.w3.org/1999/xlink" content-type="arpha" xlink:type="simple">CDE9616A-D711-5965-B7E9-6A67A10E99C6</object-id><label>Figure 4.</label><caption><p><italic><tp:taxon-name><tp:taxon-name-part taxon-name-part-type="genus" reg="Inversotyphlus">Inversotyphlus</tp:taxon-name-part><tp:taxon-name-part taxon-name-part-type="species" reg="ammirandus">ammirandus</tp:taxon-name-part></tp:taxon-name></italic> sp. nov., holotype ♂ (<named-content xmlns:xlink="http://www.w3.org/1999/xlink" content-type="dwc:institutional_code" xlink:title="Naturhistorisches Museum Wien" xlink:href="http://grbio.org/institution/naturhistorisches-museum-wien-0" xlink:type="simple">NHMW</named-content> MY10380) <bold>A</bold> leg-pair 1, anterior view <bold>B</bold> left leg 1, lateral view <bold>C</bold> telopodites of leg-pair 2, posterior view <bold>D</bold> penis and coxae of leg-pair 2, posterior view <bold>E</bold> left telopodite 10, anterior view <bold>F</bold> right mid-body telopodite, anterior view <bold>G</bold> right gonopods, mesal view <bold>H</bold> left gonopods, posterior view <bold>I</bold> right promere, posterior view <bold>J</bold> right mesomere, anterior view. Scale bars: 0.1 mm.</p></caption><graphic xmlns:xlink="http://www.w3.org/1999/xlink" xlink:href="zookeys-1184-065_article-113498__-g004.jpg" position="float" orientation="portrait" xlink:type="simple" id="oo_936071.jpg"><uri content-type="original_file" xlink:type="simple">https://binary.pensoft.net/fig/936071</uri></graphic></fig><p><bold><italic>Penis</italic></bold>: bilobed. Lobes prominent, elongated (Figs <xref ref-type="fig" rid="F4">4D</xref>, <xref ref-type="fig" rid="F5">5C</xref>).</p><p><bold><italic>Gonopods</italic></bold>: <italic>in situ</italic> protruding from gonopodal sinus (Fig. <xref ref-type="fig" rid="F1">1B, C</xref>). Promere (<bold>p</bold>) and mesomere (<bold>m</bold>) surpassed by opisthomere (<bold>o</bold>) (Figs <xref ref-type="fig" rid="F4">4G, H</xref>, <xref ref-type="fig" rid="F5">5D, E</xref>, <xref ref-type="fig" rid="F6">6A</xref>). Promere (Figs <xref ref-type="fig" rid="F4">4G, I</xref>, <xref ref-type="fig" rid="F5">5D–F</xref>, <xref ref-type="fig" rid="F6">6A</xref>) somewhat shorter than mesomere; subrectangular in anterior and posterior views; sides almost parallel, mesal margin straight, lateral margin slightly convex; distally microsquamose; mesal lobe (<bold>ml</bold>) well developed, subtriangular in lateral and mesal views, with one or two long distal setae; telopodite (<bold>t</bold>) smaller than mesal lobe, egg-shaped. Mesomere (Figs <xref ref-type="fig" rid="F4">4G, H, J</xref>, <xref ref-type="fig" rid="F5">5D, E, G</xref>, <xref ref-type="fig" rid="F6">6A</xref>) spoon-shaped in anterior view, slightly sigmoid in lateral and mesal views; anterodistal margin slightly denticulate; anterior side distally concave and microsquamose. Opisthomere (Figs <xref ref-type="fig" rid="F4">4G, H</xref>, <xref ref-type="fig" rid="F5">5D, E</xref>, <xref ref-type="fig" rid="F6">6A</xref>) straight and slender with distal half slightly directed anteriad; proximomesal spine present; anteromesal lamella poorly developed; velum (<bold>v</bold>) unipartite, tapering anterodistad, with fimbriated tip; solenomere (<bold>s</bold>) narrow, tubelike.</p><fig id="F5" position="float" orientation="portrait"><object-id xmlns:xlink="http://www.w3.org/1999/xlink" content-type="doi" xlink:type="simple">10.3897/zookeys.1184.113498.figure5</object-id><object-id xmlns:xlink="http://www.w3.org/1999/xlink" content-type="arpha" xlink:type="simple">64BFE4D8-27B3-58F5-A0C4-5F531897EC0C</object-id><label>Figure 5.</label><caption><p><italic><tp:taxon-name><tp:taxon-name-part taxon-name-part-type="genus" reg="Inversotyphlus">Inversotyphlus</tp:taxon-name-part><tp:taxon-name-part taxon-name-part-type="species" reg="ammirandus">ammirandus</tp:taxon-name-part></tp:taxon-name></italic> sp. nov., holotype ♂ (<named-content xmlns:xlink="http://www.w3.org/1999/xlink" content-type="dwc:institutional_code" xlink:title="Naturhistorisches Museum Wien" xlink:href="http://grbio.org/institution/naturhistorisches-museum-wien-0" xlink:type="simple">NHMW</named-content> MY10380) <bold>A</bold> leg-pair 1, anterior view <bold>B</bold> left leg 1, lateral view <bold>C</bold> penis, posterior view <bold>D</bold> right gonopods, mesal view <bold>E</bold> left gonopods, lateral view <bold>F</bold> right promere, posterior view <bold>G</bold> right mesomere, anterior view. Abbreviations: <bold>m</bold> mesomere, <bold>ml</bold> mesal lobe, <bold>o</bold> opisthomere, <bold>p</bold> promere, <bold>s</bold> solenomere, <bold>t</bold> telopodite, <bold>v</bold> velum. Scale bars: 0.3 mm.</p></caption><graphic xmlns:xlink="http://www.w3.org/1999/xlink" xlink:href="zookeys-1184-065_article-113498__-g005.jpg" position="float" orientation="portrait" xlink:type="simple" id="oo_936072.jpg"><uri content-type="original_file" xlink:type="simple">https://binary.pensoft.net/fig/936072</uri></graphic></fig><fig id="F6" position="float" orientation="portrait"><object-id xmlns:xlink="http://www.w3.org/1999/xlink" content-type="doi" xlink:type="simple">10.3897/zookeys.1184.113498.figure6</object-id><object-id xmlns:xlink="http://www.w3.org/1999/xlink" content-type="arpha" xlink:type="simple">2903B7D4-3FB9-5DB9-8540-8BFA5064B46B</object-id><label>Figure 6.</label><caption><p>Gonopods of the members of the genus <italic><tp:taxon-name><tp:taxon-name-part taxon-name-part-type="genus" reg="Inversotyphlus">Inversotyphlus</tp:taxon-name-part></tp:taxon-name></italic> Strasser, 1962 stat. nov., mesal views <bold>A</bold><italic><tp:taxon-name><tp:taxon-name-part taxon-name-part-type="genus" reg="Inversotyphlus">I.</tp:taxon-name-part><tp:taxon-name-part taxon-name-part-type="species" reg="ammirandus">ammirandus</tp:taxon-name-part></tp:taxon-name></italic> sp. nov., holotype ♂ (<named-content xmlns:xlink="http://www.w3.org/1999/xlink" content-type="dwc:institutional_code" xlink:title="Naturhistorisches Museum Wien" xlink:href="http://grbio.org/institution/naturhistorisches-museum-wien-0" xlink:type="simple">NHMW</named-content> MY10380), right gonopods (flipped) <bold>B</bold><italic><tp:taxon-name><tp:taxon-name-part taxon-name-part-type="genus" reg="Inversotyphlus">I.</tp:taxon-name-part><tp:taxon-name-part taxon-name-part-type="species" reg="clavatus">clavatus</tp:taxon-name-part></tp:taxon-name></italic> (Antić, 2018), comb. nov., holotype ♂ (<abbrev xmlns:xlink="http://www.w3.org/1999/xlink" xlink:title="Natural History Museum Split" id="ABBRID0EH3AE" xlink:type="simple">NHMSC</abbrev>), left gonopods <bold>C</bold><italic><tp:taxon-name><tp:taxon-name-part taxon-name-part-type="genus" reg="Inversotyphlus">I.</tp:taxon-name-part><tp:taxon-name-part taxon-name-part-type="species" reg="edentulus">edentulus</tp:taxon-name-part></tp:taxon-name></italic> (Attems, 1951), comb. nov., ♂ from Njegoš Cave (<named-content xmlns:xlink="http://www.w3.org/1999/xlink" content-type="dwc:institutional_code" xlink:title="Institute of Zoology, University of Belgrade" xlink:href="http://grbio.org/institution/university-belgrade" xlink:type="simple">IZB</named-content>), left gonopods <bold>D</bold><italic><tp:taxon-name><tp:taxon-name-part taxon-name-part-type="genus" reg="Inversotyphlus">I.</tp:taxon-name-part><tp:taxon-name-part taxon-name-part-type="species" reg="opisthonodus">opisthonodus</tp:taxon-name-part></tp:taxon-name></italic> (Antić, 2018), comb. nov., holotype ♂ (<abbrev xmlns:xlink="http://www.w3.org/1999/xlink" xlink:title="Natural History Museum Split" id="ABBRID0EJ4AE" xlink:type="simple">NHMSC</abbrev>), left gonopods <bold>E</bold><italic><tp:taxon-name><tp:taxon-name-part taxon-name-part-type="genus" reg="Inversotyphlus">I.</tp:taxon-name-part><tp:taxon-name-part taxon-name-part-type="species" reg="gellianae">gellianae</tp:taxon-name-part></tp:taxon-name></italic> (Makarov &amp; Rađa, 2006), comb. nov., holotype ♂ (<named-content xmlns:xlink="http://www.w3.org/1999/xlink" content-type="dwc:institutional_code" xlink:title="Institute of Zoology, University of Belgrade" xlink:href="http://grbio.org/institution/university-belgrade" xlink:type="simple">IZB</named-content>), left gonopods <bold>F</bold><italic><tp:taxon-name><tp:taxon-name-part taxon-name-part-type="genus" reg="Inversotyphlus">I.</tp:taxon-name-part><tp:taxon-name-part taxon-name-part-type="species" reg="gracilis">gracilis</tp:taxon-name-part></tp:taxon-name></italic> (Antić, 2018), comb. nov., paratype ♂ (<named-content xmlns:xlink="http://www.w3.org/1999/xlink" content-type="dwc:institutional_code" xlink:title="Institute of Zoology, University of Belgrade" xlink:href="http://grbio.org/institution/university-belgrade" xlink:type="simple">IZB</named-content>), left gonopods <bold>G</bold><italic><tp:taxon-name><tp:taxon-name-part taxon-name-part-type="genus" reg="Inversotyphlus">I.</tp:taxon-name-part><tp:taxon-name-part taxon-name-part-type="species" reg="lobifer">lobifer</tp:taxon-name-part></tp:taxon-name></italic> (Attems, 1951), comb. nov., ♂ from bitumen mine Minjera, island of Brač (<named-content xmlns:xlink="http://www.w3.org/1999/xlink" content-type="dwc:institutional_code" xlink:title="Institute of Zoology, University of Belgrade" xlink:href="http://grbio.org/institution/university-belgrade" xlink:type="simple">IZB</named-content>), left gonopods. <bold>B, D–G</bold> modified after <xref ref-type="bibr" rid="B5">Antić et al. (2018)</xref>. Scale bars: 0.1 mm.</p></caption><graphic xmlns:xlink="http://www.w3.org/1999/xlink" xlink:href="zookeys-1184-065_article-113498__-g006.jpg" position="float" orientation="portrait" xlink:type="simple" id="oo_936073.jpg"><uri content-type="original_file" xlink:type="simple">https://binary.pensoft.net/fig/936073</uri></graphic></fig></tp:treatment-sec><tp:treatment-sec sec-type="habitat" id="SECID0EL6AE"><title>Habitat.</title><p>The Ru Cave (Fig. <xref ref-type="fig" rid="F7">7A</xref>) was discovered by Bulgarian speleologists in 2010. It is located at an altitude of 2225 m in the Radohimës massif (Fig. <xref ref-type="fig" rid="F7">7B</xref>) of the Prokletije Mountains. With an explored depth of 574 m, this cave (length 1300 m) is the second deepest cave known in Albania. It has a predominantly vertical character and is risky in terms of rockfall and flooding. The new species was found in a short horizontal meander whose bottom is covered by water, 460 m below the entrance. In addition to the new species, representatives of <tp:taxon-name><tp:taxon-name-part taxon-name-part-type="family">Lumbricidae</tp:taxon-name-part></tp:taxon-name>, <tp:taxon-name><tp:taxon-name-part taxon-name-part-type="family">Leiodidae</tp:taxon-name-part></tp:taxon-name>, and <tp:taxon-name><tp:taxon-name-part taxon-name-part-type="order">Opiliones</tp:taxon-name-part></tp:taxon-name>, as well as <tp:taxon-name><tp:taxon-name-part taxon-name-part-type="order">Chordeumatida</tp:taxon-name-part></tp:taxon-name> (probably <italic><tp:taxon-name><tp:taxon-name-part taxon-name-part-type="genus" reg="Macrochaetosoma">Macrochaetosoma</tp:taxon-name-part></tp:taxon-name></italic> Absolon &amp; Lang, 1933), were also found in the cave at various depths (Tamara Čuković and Vladimir Georgiev, pers. comm.).</p><fig id="F7" position="float" orientation="portrait"><object-id xmlns:xlink="http://www.w3.org/1999/xlink" content-type="doi" xlink:type="simple">10.3897/zookeys.1184.113498.figure7</object-id><object-id xmlns:xlink="http://www.w3.org/1999/xlink" content-type="arpha" xlink:type="simple">F1844613-1FF3-57F7-9BE2-41F1586A8B81</object-id><label>Figure 7.</label><caption><p>Ru Cave and surroundings <bold>A</bold> entrance to cave (photograph: Vladimir Georgiev) <bold>B</bold> Radohimës massif of the Prokletije Mountains where the cave is located (photograph: Marinko Malenica).</p></caption><graphic xmlns:xlink="http://www.w3.org/1999/xlink" xlink:href="zookeys-1184-065_article-113498__-g007.jpg" position="float" orientation="portrait" xlink:type="simple" id="oo_936074.jpg"><uri content-type="original_file" xlink:type="simple">https://binary.pensoft.net/fig/936074</uri></graphic></fig></tp:treatment-sec><tp:treatment-sec sec-type="remarks" id="SECID0EGBAG"><title>Remarks.</title><p>Besides the chordeumatidan <italic><tp:taxon-name><tp:taxon-name-part taxon-name-part-type="genus" reg="Macrochaetosoma">Macrochaetosoma</tp:taxon-name-part><tp:taxon-name-part taxon-name-part-type="species" reg="troglomontanum">troglomontanum</tp:taxon-name-part></tp:taxon-name></italic> Absolon &amp; Lang, 1933 (see <xref ref-type="bibr" rid="B1">Absolon and Lang 1933</xref>; <xref ref-type="bibr" rid="B16">Stoev 2001</xref>), <italic><tp:taxon-name><tp:taxon-name-part taxon-name-part-type="genus" reg="Inversotyphlus">Inversotyphlus</tp:taxon-name-part><tp:taxon-name-part taxon-name-part-type="species" reg="ammirandus">ammirandus</tp:taxon-name-part></tp:taxon-name></italic> sp. nov. is the second undisputed troglobiotic millipede in the fauna of Albania. In addition, this is one of the rare cave-dwelling julids characterised by modifications of the body and mouthparts for a semiaquatic life and filtering diet, and also the first such millipede in the territory of Albania.</p><p>It is interesting to note that several ultraspecialized hygropetricolous leptodirinine beetles were recently described from this Albanian part of the Prokletiје Mountains (<xref ref-type="bibr" rid="B11">Giachino and Casale 2022</xref>).</p><p>In addition to the two unequivocal troglobionts mentioned above, there are two other Albanian millipede species that may potentially be troglobiotic, <italic><tp:taxon-name><tp:taxon-name-part taxon-name-part-type="genus" reg="Metonomastus">Metonomastus</tp:taxon-name-part><tp:taxon-name-part taxon-name-part-type="species" reg="petrelensis">petrelensis</tp:taxon-name-part></tp:taxon-name></italic> Mauriès, Golovatch &amp; Stoev, 1997 and <italic><tp:taxon-name><tp:taxon-name-part taxon-name-part-type="genus" reg="Typhloiulus">Typhloiulus</tp:taxon-name-part><tp:taxon-name-part taxon-name-part-type="species" reg="beroni">beroni</tp:taxon-name-part></tp:taxon-name></italic> Mauriès, Golovatch &amp; Stoev, 1997, both known from artificial galleries (<xref ref-type="bibr" rid="B14">Mauriès et al. 1997</xref>).</p></tp:treatment-sec><tp:treatment-sec sec-type="distribution" id="SECID0EMDAG"><title>Distribution.</title><p>So far the new species is only known from a single pit in the Albanian part of the Prokletije Mountains.</p><sec sec-type="Additional material examined" id="SECID0ERDAG"><title>Additional material examined</title></sec></tp:treatment-sec><tp:treatment-sec><!--Section generated to contain objects referenced in tp:taxon-treatment.--><fig id="F1" position="float" orientation="portrait"><object-id xmlns:xlink="http://www.w3.org/1999/xlink" content-type="doi" xlink:type="simple">10.3897/zookeys.1184.113498.figure1</object-id><object-id xmlns:xlink="http://www.w3.org/1999/xlink" content-type="arpha" xlink:type="simple">FAC99415-5181-54FC-AA9C-5F0F0B28DDC2</object-id><label>Figure 1.</label><caption><p><italic><tp:taxon-name><tp:taxon-name-part taxon-name-part-type="genus" reg="Inversotyphlus">Inversotyphlus</tp:taxon-name-part><tp:taxon-name-part taxon-name-part-type="species" reg="ammirandus">ammirandus</tp:taxon-name-part></tp:taxon-name></italic> sp. nov., holotype ♂ (<named-content xmlns:xlink="http://www.w3.org/1999/xlink" content-type="dwc:institutional_code" xlink:title="Naturhistorisches Museum Wien" xlink:href="http://grbio.org/institution/naturhistorisches-museum-wien-0" xlink:type="simple">NHMW</named-content> MY10380), habitus <bold>A</bold> whole animal, dorsal view <bold>B</bold> anterior part of body, ventral, somewhat lateral view <bold>C</bold> body segments 1–7, with leg-pair 1, walking legs and gonopods, lateral view <bold>D</bold> right half of pleurotergum 7, lateral view <bold>E</bold> body rings 7–9, dorsolateral view <bold>F</bold> mid-body rings, lateral view <bold>G</bold> end of body, lateral view <bold>H</bold> end of body, dorsal view. Scale bars: 1 mm (<bold>A–C, F</bold>); 0.5 mm (<bold>D, E, G, H</bold>).</p></caption><graphic xmlns:xlink="http://www.w3.org/1999/xlink" xlink:href="zookeys-1184-065_article-113498__-g001.jpg" position="float" orientation="portrait" xlink:type="simple" id="oo_936068.jpg"><uri content-type="original_file" xlink:type="simple">https://binary.pensoft.net/fig/936068</uri></graphic></fig><fig id="F2" position="float" orientation="portrait"><object-id xmlns:xlink="http://www.w3.org/1999/xlink" content-type="doi" xlink:type="simple">10.3897/zookeys.1184.113498.figure2</object-id><object-id xmlns:xlink="http://www.w3.org/1999/xlink" content-type="arpha" xlink:type="simple">E8830420-B81D-5097-A5B3-761944D9A3C9</object-id><label>Figure 2.</label><caption><p><italic><tp:taxon-name><tp:taxon-name-part taxon-name-part-type="genus" reg="Inversotyphlus">Inversotyphlus</tp:taxon-name-part><tp:taxon-name-part taxon-name-part-type="species" reg="ammirandus">ammirandus</tp:taxon-name-part></tp:taxon-name></italic> sp. nov., holotype ♂ (<named-content xmlns:xlink="http://www.w3.org/1999/xlink" content-type="dwc:institutional_code" xlink:title="Naturhistorisches Museum Wien" xlink:href="http://grbio.org/institution/naturhistorisches-museum-wien-0" xlink:type="simple">NHMW</named-content> MY10380), head <bold>A</bold> anterodorsal view <bold>B</bold> dorsal view <bold>C</bold> anterior part of head, anterodorsal view <bold>D</bold> lateral view <bold>E</bold> anterior view <bold>F</bold> head without gnathochilarium, dorsal view <bold>G</bold> head without gnathochilarium and right mandible, dorsal view. Scale bars: 0.5 mm.</p></caption><graphic xmlns:xlink="http://www.w3.org/1999/xlink" xlink:href="zookeys-1184-065_article-113498__-g002.jpg" position="float" orientation="portrait" xlink:type="simple" id="oo_936069.jpg"><uri content-type="original_file" xlink:type="simple">https://binary.pensoft.net/fig/936069</uri></graphic></fig><fig id="F3" position="float" orientation="portrait"><object-id xmlns:xlink="http://www.w3.org/1999/xlink" content-type="doi" xlink:type="simple">10.3897/zookeys.1184.113498.figure3</object-id><object-id xmlns:xlink="http://www.w3.org/1999/xlink" content-type="arpha" xlink:type="simple">F4FF105E-3259-5A9E-AA34-AFD80C2616AF</object-id><label>Figure 3.</label><caption><p><italic><tp:taxon-name><tp:taxon-name-part taxon-name-part-type="genus" reg="Inversotyphlus">Inversotyphlus</tp:taxon-name-part><tp:taxon-name-part taxon-name-part-type="species" reg="ammirandus">ammirandus</tp:taxon-name-part></tp:taxon-name></italic> sp. nov., holotype ♂ (<named-content xmlns:xlink="http://www.w3.org/1999/xlink" content-type="dwc:institutional_code" xlink:title="Naturhistorisches Museum Wien" xlink:href="http://grbio.org/institution/naturhistorisches-museum-wien-0" xlink:type="simple">NHMW</named-content> MY10380), mouthparts <bold>A</bold> gnathochilarium, ventral view <bold>B</bold> right anterior part of head, showing antennomere 1 and 2, labral lobe, mandible and stipital bundle <bold>C</bold> right mandible, ventral view <bold>D</bold> right mandible, dorsal view. Abbreviations (mandible): <bold><abbrev xmlns:xlink="http://www.w3.org/1999/xlink" xlink:title="external tooth" id="ABBRID0E2OAC" xlink:type="simple">et</abbrev></bold> external tooth, <bold><abbrev xmlns:xlink="http://www.w3.org/1999/xlink" xlink:title="internal tooth" id="ABBRID0EAPAC" xlink:type="simple">it</abbrev></bold> internal tooth, <bold><abbrev xmlns:xlink="http://www.w3.org/1999/xlink" xlink:title="molar plate" id="ABBRID0EFPAC" xlink:type="simple">mp</abbrev></bold> molar plate, <bold><abbrev xmlns:xlink="http://www.w3.org/1999/xlink" xlink:title="pectinate lamellae" id="ABBRID0EKPAC" xlink:type="simple">pl</abbrev></bold> pectinate lamellae. Scale bars: 0.1 mm.</p></caption><graphic xmlns:xlink="http://www.w3.org/1999/xlink" xlink:href="zookeys-1184-065_article-113498__-g003.jpg" position="float" orientation="portrait" xlink:type="simple" id="oo_936070.jpg"><uri content-type="original_file" xlink:type="simple">https://binary.pensoft.net/fig/936070</uri></graphic></fig></tp:treatment-sec><ref-list><ref id="B5"><mixed-citation xmlns:xlink="http://www.w3.org/1999/xlink" xlink:type="simple"><person-group><name name-style="western"><surname>Antić</surname><given-names>DŽ</given-names></name><name name-style="western"><surname>Dražina</surname><given-names>T</given-names></name><name name-style="western"><surname>Rađa</surname><given-names>T</given-names></name><name name-style="western"><surname>Lučić</surname><given-names>LR</given-names></name><name name-style="western"><surname>Makarov</surname><given-names>SE</given-names></name></person-group> (<year>2018</year>) <article-title>Review of the genus <italic><tp:taxon-name><tp:taxon-name-part taxon-name-part-type="genus">Typhloiulus</tp:taxon-name-part></tp:taxon-name></italic> Latzel, 1884 in the Dinaric region, with a description of four new species and the first description of the male of <italic><tp:taxon-name><tp:taxon-name-part taxon-name-part-type="genus">Typhloiulus</tp:taxon-name-part><tp:taxon-name-part taxon-name-part-type="species">insularis</tp:taxon-name-part></tp:taxon-name></italic> Strasser, 1938 (<tp:taxon-name><tp:taxon-name-part taxon-name-part-type="class">Diplopoda</tp:taxon-name-part></tp:taxon-name>: <tp:taxon-name><tp:taxon-name-part taxon-name-part-type="order">Julida</tp:taxon-name-part></tp:taxon-name>: <tp:taxon-name><tp:taxon-name-part taxon-name-part-type="family">Julidae</tp:taxon-name-part></tp:taxon-name>).</article-title><source>Zootaxa</source><volume>4455</volume>(<issue>2</issue>): <fpage>258</fpage>–<lpage>294</lpage>. <ext-link xlink:href="10.11646/zootaxa.4455.2.2" ext-link-type="doi" xlink:type="simple">https://doi.org/10.11646/zootaxa.4455.2.2</ext-link></mixed-citation></ref><ref id="B1"><mixed-citation xmlns:xlink="http://www.w3.org/1999/xlink" xlink:type="simple"><person-group><name name-style="western"><surname>Absolon</surname><given-names>K</given-names></name><name name-style="western"><surname>Lang</surname><given-names>J</given-names></name></person-group> (<year>1933</year>) Über <italic><tp:taxon-name><tp:taxon-name-part taxon-name-part-type="genus">Macrochaetosoma</tp:taxon-name-part><tp:taxon-name-part taxon-name-part-type="species">troglomontana</tp:taxon-name-part></tp:taxon-name></italic> nov. gen. n. sp. (<tp:taxon-name><tp:taxon-name-part taxon-name-part-type="class">Diplopoda</tp:taxon-name-part></tp:taxon-name>) aus dem südillyrischen Karstgebiete. Zoologischer Anzeiger 101(5/6): 137–143.</mixed-citation></ref><ref id="B16"><mixed-citation xmlns:xlink="http://www.w3.org/1999/xlink" xlink:type="simple"><person-group><name name-style="western"><surname>Stoev</surname><given-names>P</given-names></name></person-group> (<year>2001</year>) <article-title>On two myriapods (<tp:taxon-name><tp:taxon-name-part taxon-name-part-type="class">Chilopoda</tp:taxon-name-part></tp:taxon-name>, <tp:taxon-name><tp:taxon-name-part taxon-name-part-type="class">Diplopoda</tp:taxon-name-part></tp:taxon-name>) new to the fauna of Albania.</article-title><source>Historia Naturalis Bulgarica</source><volume>13</volume>: <fpage>109</fpage>–<lpage>110</lpage>.</mixed-citation></ref><ref id="B11"><mixed-citation xmlns:xlink="http://www.w3.org/1999/xlink" xlink:type="simple"><person-group><name name-style="western"><surname>Giachino</surname><given-names>PM</given-names></name><name name-style="western"><surname>Casale</surname><given-names>A</given-names></name></person-group> (<year>2022</year>) <article-title>New hygropetricolous <tp:taxon-name><tp:taxon-name-part taxon-name-part-type="tribe">Leptodirini</tp:taxon-name-part></tp:taxon-name> from Albania (<tp:taxon-name><tp:taxon-name-part taxon-name-part-type="order">Coleoptera</tp:taxon-name-part></tp:taxon-name>, <tp:taxon-name><tp:taxon-name-part taxon-name-part-type="family">Leiodidae</tp:taxon-name-part></tp:taxon-name>, <tp:taxon-name><tp:taxon-name-part taxon-name-part-type="subfamily">Cholevinae</tp:taxon-name-part></tp:taxon-name>).</article-title><source>Suplementos del Boletín de la Asociación española de Entomología</source><volume>4</volume>: <fpage>34</fpage>–<lpage>42</lpage>.</mixed-citation></ref><ref id="B14"><mixed-citation xmlns:xlink="http://www.w3.org/1999/xlink" xlink:type="simple"><person-group><name name-style="western"><surname>Mauriès</surname><given-names>J-P</given-names></name><name name-style="western"><surname>Golovatch</surname><given-names>SI</given-names></name><name name-style="western"><surname>Stoev</surname><given-names>P</given-names></name></person-group> (<year>1997</year>) <article-title>The millipedes of Albania: recent data, new taxa; systematical, nomenclatural and faunistical review (<tp:taxon-name><tp:taxon-name-part taxon-name-part-type="subphylum">Myriapoda</tp:taxon-name-part></tp:taxon-name>, <tp:taxon-name><tp:taxon-name-part taxon-name-part-type="class">Diplopoda</tp:taxon-name-part></tp:taxon-name>).</article-title><source>Zoosystema</source><volume>19</volume>(<issue>2–3</issue>): <fpage>255</fpage>–<lpage>292</lpage>.</mixed-citation></ref></ref-list></tp:taxon-treatment>
