# Supplementary material for: ﻿The genus Inversotyphlus Strasser, 1962, stat. nov. and Inversotyphlusammirandus sp. nov., a new bizarre, highly modified troglobiotic millipede (Diplopoda, Julida, Julidae) from Albania, Balkan Peninsula
Source: Zookeys. 2023 Nov 14;1184:65–80. doi: 10.3897/zookeys.1184.113498 (PMC10663949; doi:10.3897/zookeys.1184.113498)
Supplement: XML Treatment for Inversotyphlus edentulus [file zookeys.1184.113498-treatment3.xml]

<!DOCTYPE tp:taxon-treatment
  PUBLIC "-//TaxonX//DTD Taxonomic Treatment Publishing DTD v0 20100105//EN" "tax-treatment-NSO.dtd">
<tp:taxon-treatment xmlns:tp="http://www.plazi.org/taxpub"><tp:treatment-meta><kwd-group><label>Taxon classification</label><kwd>
                <named-content content-type="kingdom">Animalia</named-content>
              </kwd><kwd>
                <named-content content-type="order">Julida</named-content>
              </kwd><kwd>
                <named-content content-type="family">Julidae</named-content>
              </kwd></kwd-group><mixed-citation publication-type="journal"><person-group><name><surname>Antić</surname><given-names>Dragan</given-names></name><name><surname>Akkari</surname><given-names>Nesrine</given-names></name></person-group><article-title>﻿The genus <italic><tp:taxon-name><tp:taxon-name-part taxon-name-part-type="genus" reg="Inversotyphlus">Inversotyphlus</tp:taxon-name-part></tp:taxon-name></italic> Strasser, 1962, stat. nov. and <italic><tp:taxon-name><tp:taxon-name-part taxon-name-part-type="genus" reg="Inversotyphlus">Inversotyphlus</tp:taxon-name-part><tp:taxon-name-part taxon-name-part-type="species" reg="ammirandus">ammirandus</tp:taxon-name-part></tp:taxon-name></italic> sp. nov., a new bizarre, highly modified troglobiotic millipede (<tp:taxon-name><tp:taxon-name-part taxon-name-part-type="class">Diplopoda</tp:taxon-name-part></tp:taxon-name>, <tp:taxon-name><tp:taxon-name-part taxon-name-part-type="order">Julida</tp:taxon-name-part></tp:taxon-name>, <tp:taxon-name><tp:taxon-name-part taxon-name-part-type="family">Julidae</tp:taxon-name-part></tp:taxon-name>) from Albania, Balkan Peninsula</article-title><source>Zookeys</source><day>14</day><month>11</month><year>2023</year><volume>1184</volume><fpage>65</fpage><lpage>80</lpage><pub-id pub-id-type="doi">10.3897/zookeys.1184.113498</pub-id></mixed-citation></tp:treatment-meta><tp:nomenclature><label>﻿</label><tp:taxon-name>
              <object-id xmlns:xlink="http://www.w3.org/1999/xlink" content-type="arpha" xlink:type="simple">07651C6B-A868-59F5-854A-F8A8FB07DA0F</object-id>
              <tp:taxon-name-part taxon-name-part-type="genus" reg="Inversotyphlus">Inversotyphlus</tp:taxon-name-part>
              <tp:taxon-name-part taxon-name-part-type="species" reg="edentulus">edentulus</tp:taxon-name-part>
            </tp:taxon-name><tp:taxon-authority>(Attems, 1951)</tp:taxon-authority><tp:taxon-status xmlns:xlink="http://www.w3.org/1999/xlink" xlink:type="simple">comb. nov.</tp:taxon-status></tp:nomenclature><tp:treatment-sec sec-type="material" id="SECID0E1EAG"><title>Material examined.</title><p>1 ♂ (<named-content xmlns:xlink="http://www.w3.org/1999/xlink" content-type="dwc:institutional_code" xlink:title="Institute of Zoology, University of Belgrade" xlink:href="http://grbio.org/institution/university-belgrade" xlink:type="simple">IZB</named-content>, Fig. <xref ref-type="fig" rid="F6">6C</xref>, see also <xref ref-type="bibr" rid="B5">Antić et al. (2018</xref>: 262, fig. 2B–F)), Montenegro, Cetinje, Njeguši, Njegoš Cave, 4 May 2013, T. Delić leg.</p></tp:treatment-sec><tp:treatment-sec><!--Section generated to contain objects referenced in tp:taxon-treatment.--><fig id="F6" position="float" orientation="portrait"><object-id xmlns:xlink="http://www.w3.org/1999/xlink" content-type="doi" xlink:type="simple">10.3897/zookeys.1184.113498.figure6</object-id><object-id xmlns:xlink="http://www.w3.org/1999/xlink" content-type="arpha" xlink:type="simple">2903B7D4-3FB9-5DB9-8540-8BFA5064B46B</object-id><label>Figure 6.</label><caption><p>Gonopods of the members of the genus <italic><tp:taxon-name><tp:taxon-name-part taxon-name-part-type="genus" reg="Inversotyphlus">Inversotyphlus</tp:taxon-name-part></tp:taxon-name></italic> Strasser, 1962 stat. nov., mesal views <bold>A</bold><italic><tp:taxon-name><tp:taxon-name-part taxon-name-part-type="genus" reg="Inversotyphlus">I.</tp:taxon-name-part><tp:taxon-name-part taxon-name-part-type="species" reg="ammirandus">ammirandus</tp:taxon-name-part></tp:taxon-name></italic> sp. nov., holotype ♂ (<named-content xmlns:xlink="http://www.w3.org/1999/xlink" content-type="dwc:institutional_code" xlink:title="Naturhistorisches Museum Wien" xlink:href="http://grbio.org/institution/naturhistorisches-museum-wien-0" xlink:type="simple">NHMW</named-content> MY10380), right gonopods (flipped) <bold>B</bold><italic><tp:taxon-name><tp:taxon-name-part taxon-name-part-type="genus" reg="Inversotyphlus">I.</tp:taxon-name-part><tp:taxon-name-part taxon-name-part-type="species" reg="clavatus">clavatus</tp:taxon-name-part></tp:taxon-name></italic> (Antić, 2018), comb. nov., holotype ♂ (<abbrev xmlns:xlink="http://www.w3.org/1999/xlink" xlink:title="Natural History Museum Split" id="ABBRID0EH3AE" xlink:type="simple">NHMSC</abbrev>), left gonopods <bold>C</bold><italic><tp:taxon-name><tp:taxon-name-part taxon-name-part-type="genus" reg="Inversotyphlus">I.</tp:taxon-name-part><tp:taxon-name-part taxon-name-part-type="species" reg="edentulus">edentulus</tp:taxon-name-part></tp:taxon-name></italic> (Attems, 1951), comb. nov., ♂ from Njegoš Cave (<named-content xmlns:xlink="http://www.w3.org/1999/xlink" content-type="dwc:institutional_code" xlink:title="Institute of Zoology, University of Belgrade" xlink:href="http://grbio.org/institution/university-belgrade" xlink:type="simple">IZB</named-content>), left gonopods <bold>D</bold><italic><tp:taxon-name><tp:taxon-name-part taxon-name-part-type="genus" reg="Inversotyphlus">I.</tp:taxon-name-part><tp:taxon-name-part taxon-name-part-type="species" reg="opisthonodus">opisthonodus</tp:taxon-name-part></tp:taxon-name></italic> (Antić, 2018), comb. nov., holotype ♂ (<abbrev xmlns:xlink="http://www.w3.org/1999/xlink" xlink:title="Natural History Museum Split" id="ABBRID0EJ4AE" xlink:type="simple">NHMSC</abbrev>), left gonopods <bold>E</bold><italic><tp:taxon-name><tp:taxon-name-part taxon-name-part-type="genus" reg="Inversotyphlus">I.</tp:taxon-name-part><tp:taxon-name-part taxon-name-part-type="species" reg="gellianae">gellianae</tp:taxon-name-part></tp:taxon-name></italic> (Makarov &amp; Rađa, 2006), comb. nov., holotype ♂ (<named-content xmlns:xlink="http://www.w3.org/1999/xlink" content-type="dwc:institutional_code" xlink:title="Institute of Zoology, University of Belgrade" xlink:href="http://grbio.org/institution/university-belgrade" xlink:type="simple">IZB</named-content>), left gonopods <bold>F</bold><italic><tp:taxon-name><tp:taxon-name-part taxon-name-part-type="genus" reg="Inversotyphlus">I.</tp:taxon-name-part><tp:taxon-name-part taxon-name-part-type="species" reg="gracilis">gracilis</tp:taxon-name-part></tp:taxon-name></italic> (Antić, 2018), comb. nov., paratype ♂ (<named-content xmlns:xlink="http://www.w3.org/1999/xlink" content-type="dwc:institutional_code" xlink:title="Institute of Zoology, University of Belgrade" xlink:href="http://grbio.org/institution/university-belgrade" xlink:type="simple">IZB</named-content>), left gonopods <bold>G</bold><italic><tp:taxon-name><tp:taxon-name-part taxon-name-part-type="genus" reg="Inversotyphlus">I.</tp:taxon-name-part><tp:taxon-name-part taxon-name-part-type="species" reg="lobifer">lobifer</tp:taxon-name-part></tp:taxon-name></italic> (Attems, 1951), comb. nov., ♂ from bitumen mine Minjera, island of Brač (<named-content xmlns:xlink="http://www.w3.org/1999/xlink" content-type="dwc:institutional_code" xlink:title="Institute of Zoology, University of Belgrade" xlink:href="http://grbio.org/institution/university-belgrade" xlink:type="simple">IZB</named-content>), left gonopods. <bold>B, D–G</bold> modified after <xref ref-type="bibr" rid="B5">Antić et al. (2018)</xref>. Scale bars: 0.1 mm.</p></caption><graphic xmlns:xlink="http://www.w3.org/1999/xlink" xlink:href="zookeys-1184-065_article-113498__-g006.jpg" position="float" orientation="portrait" xlink:type="simple" id="oo_936073.jpg"><uri content-type="original_file" xlink:type="simple">https://binary.pensoft.net/fig/936073</uri></graphic></fig></tp:treatment-sec><ref-list><ref id="B5"><mixed-citation xmlns:xlink="http://www.w3.org/1999/xlink" xlink:type="simple"><person-group><name name-style="western"><surname>Antić</surname><given-names>DŽ</given-names></name><name name-style="western"><surname>Dražina</surname><given-names>T</given-names></name><name name-style="western"><surname>Rađa</surname><given-names>T</given-names></name><name name-style="western"><surname>Lučić</surname><given-names>LR</given-names></name><name name-style="western"><surname>Makarov</surname><given-names>SE</given-names></name></person-group> (<year>2018</year>) <article-title>Review of the genus <italic><tp:taxon-name><tp:taxon-name-part taxon-name-part-type="genus">Typhloiulus</tp:taxon-name-part></tp:taxon-name></italic> Latzel, 1884 in the Dinaric region, with a description of four new species and the first description of the male of <italic><tp:taxon-name><tp:taxon-name-part taxon-name-part-type="genus">Typhloiulus</tp:taxon-name-part><tp:taxon-name-part taxon-name-part-type="species">insularis</tp:taxon-name-part></tp:taxon-name></italic> Strasser, 1938 (<tp:taxon-name><tp:taxon-name-part taxon-name-part-type="class">Diplopoda</tp:taxon-name-part></tp:taxon-name>: <tp:taxon-name><tp:taxon-name-part taxon-name-part-type="order">Julida</tp:taxon-name-part></tp:taxon-name>: <tp:taxon-name><tp:taxon-name-part taxon-name-part-type="family">Julidae</tp:taxon-name-part></tp:taxon-name>).</article-title><source>Zootaxa</source><volume>4455</volume>(<issue>2</issue>): <fpage>258</fpage>–<lpage>294</lpage>. <ext-link xlink:href="10.11646/zootaxa.4455.2.2" ext-link-type="doi" xlink:type="simple">https://doi.org/10.11646/zootaxa.4455.2.2</ext-link></mixed-citation></ref></ref-list></tp:taxon-treatment>
